# Supplementary material for: Analysis of VOCs in Liquids through Vaporization in a Tubular Oven Monitored by Chemical Ionization Mass Spectrometry
Source: Sensors (Basel). 2024 Feb 6;24(4):1048. doi: 10.3390/s24041048 (PMC10891908; doi:10.3390/s24041048)
Supplement: Supplementary file 1 [file sensors-24-01048-s001.zip]

Archive with 1 entries (1 files):
- sensors-2813699-supplementary.pdf
